# Supplementary material for: Eating behaviour profiles across the frontotemporal dementia spectrum
Source: J Neuropsychol. 2026 Mar 30;20(2):487–93. doi: 10.1111/jnp.70045 (PMC13250361; doi:10.1111/jnp.70045)
Supplement: Supplementary file 1 — Data S1. [file JNP-20-487-s001.xlsx]

## Sheet: Supp1
Number	Diagnosis	Sex	AgeFA	EC	AgeEC	AgeIS	AgeLV	Duration	MMSE	CDR	IncrApp	GainW	Binge	LossApp	LossW	SpFood	Stereotypy	Overeating	Reduced	PrefChange	Frequency (NPI)	Severity (NPI)	Caregiver Distress (NPI)
37	bvFTD	F	48	1	48	47	49	1	25	0.5	1	0	0	0	0	0	0	1	0	0	4	1	1
10	bvFTD	M	55	1	53	53	57	2	23	0.5	1	1	1	0	0	0	0	1	0	0	4	2	1
45	bvFTD	M	59	1	59	58	60	1	30	1	0	0	0	0	0	0	1	0	0	1	4	1	0
43	bvFTD	M	59	1	59	57	61	2	28	0.5	0	0	1	0	1	0	0	1	1	0	4	2	0
12	bvFTD	F	60	1	59	56	60	4	7	1	0	0	0	0	0	1	0	0	0	1	4	1	0
42	bvFTD	M	62	1	62	61	63	1	19	1	0	0	0	0	0	1	0	0	0	1	3	1	1
40	bvFTD	F	63	1	65	63	65	0	26	0.5	1	0	0	0	0	0	0	1	0	0
39	bvFTD	M	68	1	68	67	69	1	10	2	0	0	1	0	0	0	0	1	0	0
58	bvFTD	M	73	1	71	68	73	5	22	0.5	0	0	1	0	0	1	0	1	0	1	4	1	1
60	bvFTD	M	76	1	73	73	80	3	25	0.5	1	0	0	0	0	1	0	1	0	1	4	1	4
54	bvFTD	M	78	1	77	73	79	5	8	2	0	0	1	0	0	1	1	1	0	1	4	2	3
51	bvFTD	M	78	1	78	70	81	8	24	0.5	0	0	1	0	0	0	0	1	0	0	4	1	1
44	bvFTD	M	61	0		61	61	0		0.5	0	0	0	0	0	0	0	0	0	0
38	bvFTD	M	75	0		72	75	3		2	0	0	0	0	0	0	0	0	0	0
52	PNFA	F	57	1	56	53	60	4	27	1	1	0	1	0	0	0	0	1	0	0	4	1	0
6	PNFA	F	61	1	59	57	63	4	28	0.5	0	0	0	1	0	0	0	0	1	0	1	1	0
2	PNFA	M	69	1	68	65	70	4	14	1	0	0	0	0	0	1	0	0	0	1
26	PNFA	M	69	1	69	62	74	7	14	0.5	0	0	0	0	0	1	0	0	0	1	4	1	0
57	PNFA	F	71	1	71	70	77	1	10	1	0	0	0	0	0	1	0	0	0	1	4	1	0
34	PNFA	F	72	1	71	71	74	1	28	0	0	0	0	1	0	1	1	0	1	1
9	PNFA	F	72	1	72	72	75	0	26	0.5	0	0	0	1	0	0	0	0	1	0	4	2	0
36	PNFA	M	73	1	73	72	77	1	22	0.5	0	0	1	0	0	0	0	1	0	0
30	PNFA	M	74	1	73	70	75	4		0.5	0	0	1	0	0	0	0	1	0	0
35	PNFA	M	75	1	75	74	77	1	22	0.5	1	0	1	0	0	1	0	1	0	1	4	2	1
32	PNFA	F	77	1	75	70	80	7	25	0.5	0	0	0	0	0	1	0	0	0	1
49	PNFA	F	76	1	76	75	76	1	19	0.5	0	0	0	0	0	0	1	0	0	1	3	1	1
55	PNFA	M	77	1	77	75	78	2	18	1	1	0	0	0	0	0	0	1	0	0	4	1	0
47	PNFA	M	78	1	78	74	81	4	27	0.5	0	0	1	0	0	0	0	1	0	0	4	1	2
25	PNFA	M	79	1	79	76	79	3	26	0.5	0	0	0	1	1	1	1	0	1	1	4	3	0
20	PNFA	M	78	1	79	77	79	1		0.5	0	0	1	0	0	0	0	1	0	0
7	PNFA	F	79	1	79	77	81	2	17	0.5	1	1	0	0	0	1	0	1	0	1	3	2	0
31	PNFA	F	79	1	80	77	82	2	30	0	0	0	0	1	1	0	0	0	1	0
14	PNFA	M	81	1	80	78	81	3	23	1	0	0	0	0	0	0	0	0	0	0	4	1	1
61	PNFA	F	73	0		73	77	0	23	0	0	0	0	0	0	0	0	0	0	0
59	PNFA	M	73	0		73	76	0	19	0.5	0	0	0	0	0	0	0	0	0	0
33	PNFA	M	66	0		65	70	1	26	0.5	0	0	0	0	0	0	0	0	0	0
29	PNFA	F	65	0		62	69	3	29		0	0	0	0	0	0	0	0	0	0
23	PNFA	M	64	0		62	68	2	20	0.5	0	0	0	0	0	0	0	0	0	0
21	PNFA	F	69	0		68	71	1	25	0.5	0	0	0	0	0	0	0	0	0	0
13	PNFA	M	67	0		64	70	3	29	0.5	0	0	0	0	0	0	0	0	0	0
11	PNFA	M	78	0		75	79	3	8	1	0	0	0	0	0	0	0	0	0	0
8	PNFA	M	78	0		75	81	3	29	0.5	0	0	0	0	0	0	0	0	0	0
5	PNFA	M	70	0		67	72	3	26	0	0	0	0	0	0	0	0	0	0	0
4	PNFA	M	72	0		71	73	1	20	0.5	0	0	0	0	0	0	0	0	0	0
18	SD	M	48	1	48	43	50	5	16	0.5	0	0	0	0	0	1	0	0	0	1	4	1	1
53	SD	M	52	1	51	50	53	2	27	0.5	0	0	0	0	0	0	1	0	0	1	4	1	1
28	SD	F	59	1	58	58	64	1	20	0.5	0	1	0	0	0	1	0	1	0	1
50	SD	M	64	1	64	60	65	4	15	1	0	0	0	0	0	1	0	0	0	1	4	2	0
22	SD	F	69	1	64	54	74	15		3	0	0	1	0	0	0	0	1	0	0
62	SD	F	65	1	66	64	66	1	9	0.5	0	0	0	1	1	0	0	0	1	0
46	SD	M	70	1	69	70	75	0	24	0.5	0	0	0	0	0	0	1	0	0	1	4	1	0
41	SD	M	78	1	78	76	81	2	18	2	0	0	0	1	0	0	1	0	1	1	4	3	2
56	SD	F	71	0		68	78	3	19		0	0	0	0	0	0	0	0	0	0
48	SD	F	65	0		64	70	1	27	0	0	0	0	0	0	0	0	0	0	0
16	SD	M	66	0		65	66	1	28	0	0	0	0	0	0	0	0	0	0	0
15	SD	M	83	0		73	86	10	24	1	0	0	0	0	0	0	0	0	0	0
3	SD	F	63	0		61	63	2	29	0	0	0	0	0	0	0	0	0	0	0
1	SD	M	76	0		73	77	3	22	0.5	0	0	0	0	0	0	0	0	0	0

## Sheet: Sheet1
Diagnosis	bvFTD=Behavioural variant frontotemporal dementia, PNFA=Progressive nonfluent aphasia, SD=Semantic dementia
Sex	M=male, F=female
AgeFA	Age at first Assessment (year)
EC	Eating and appetite changes; 0=absence, 1=presence
AgeEC	Age at onset of eating or appetite changes (year)
AgeIS	Age at onset of initial symptoms (year)
AgeLV	Age at last visit (year)
Duration	Symptom duration at first assessment
MMSE	Mini-mental state examination (score)
CDR	Clinical dementia rating (score)
IncrApp	Increase in appetite; 0=absence, 1=presence
GainW	Gain of weight; 0=absence, 1=presence
Binge	Putting too much food in one’s mouth at once (binge eating); 0=absence, 1=presence
LossApp	Loss of appetite; 0=absence, 1=presence
LossW	Loss of weight; 0=absence, 1=presence
SpFood	Eating too many specific types of food; 0=absence, 1=presence
Stereotypy	Eating exactly the same types of food each day or eating the food in exactly the same order (stereotypies in eating); 0=absence, 1=presence
Overeating	Increase in appetite, gain of weight, or binge eating; 0=absence, 1=presence
Reduced	Reduced food intake: Loss of appetite or weight; 0=absence, 1=presence
PrefChange	Food preference change: Eating too many specific types of food or stereotypies in eating; 0=absence, 1=presence
NPI	Neuropsychiatry Inventory
